# Supplementary material for: Months-long seismicity transients preceding the 2023 MW 7.8 Kahramanmaraş earthquake, Türkiye
Source: Nat Commun. 2023 Nov 28;14:7534. doi: 10.1038/s41467-023-42419-8 (PMC10684546; doi:10.1038/s41467-023-42419-8)
Supplement: Supplementary file 4 — Supplementary Dataset 1 [file 41467_2023_42419_MOESM4_ESM.xlsx]

## Sheet: enhanced_event_catalog
Enhanced catalog of event locations after performing single event location with NLinLoc
ID	Longitude	Latitude	Depth [km]	date[yyyymmddTHHMMSS]	Magnitude[ML]
0	37.2193	37.4288	5.44	20230101T001228	0.6
1	39.0818	38.5443	21.16	20230101T023314	0.8
2	38.8282	38.391	-0.2	20230101T030119	0.5
3	38.1501	38.0869	0.72	20230101T042323	0.5
4	37.2302	37.3817	3.87	20230101T044034	0.1
5	36.7873	37.4689	9.99	20230101T062622	0.3
6	36.8856	36.8473	36.08	20230101T064844	0.9
7	36.3588	37.3434	10.85	20230101T081629	0.7
9	38.7351	38.3841	3.81	20230101T082201	1
8	38.4232	38.1567	2	20230101T085705	0.6
10	38.8929	38.342	12.17	20230101T101718	1.6
11	38.8995	38.3415	13.2	20230101T104637	1.2
12	38.7465	38.2337	6.99	20230101T113137	0.8
13	37.2043	37.3836	8.77	20230101T114544	0.3
14	38.6931	38.3441	9.21	20230101T132339	1
16	37.178	37.4627	10.21	20230101T140447	0.3
15	36.8701	37.3954	3.65	20230101T144221	0.2
20	37.3082	37.7633	31.55	20230101T151533	0.6
17	37.1687	37.4335	8.32	20230101T153425	0.9
18	38.2773	37.746	17.54	20230101T153453	0.3
19	37.1967	37.4138	8.59	20230101T154242	0.5
25	37.1963	37.4068	9.12	20230101T161756	0.6
21	35.8717	36.9591	6.73	20230101T164011	1.8
24	36.8469	37.3825	3.41	20230101T164039	1.7
23	37.327	37.1912	79.76	20230101T164246	1.6
27	38.1669	38.0113	3.53	20230101T164448	0.4
30	38.7895	38.2951	8.47	20230101T180706	1
28	35.9059	36.9738	17.58	20230101T184832	2
31	39.1168	38.3591	0.96	20230101T185757	0.5
32	37.144	37.2587	3.82	20230101T195922	0.6
33	37.1859	37.4584	6.33	20230101T210215	0.8
35	37.5207	37.6122	1.72	20230101T211148	0.1
34	39.0155	38.478	10.17	20230101T212516	1.9
36	37.1787	37.5266	-2.08	20230101T223913	0.2
37	37.1606	37.4349	9.05	20230102T015143	2.7
38	37.7045	37.5598	25.83	20230102T015151	1.6
39	37.7369	37.6929	15.9	20230102T015200	2.6
40	38.6667	38.3126	18.74	20230102T015643	1.2
42	37.1537	37.4128	9.8	20230102T022020	0.4
41	37.156	37.4067	8.95	20230102T022858	0.5
43	39.4388	38.6018	-0.24	20230102T024615	1.2
44	35.8524	36.9508	21.86	20230102T031222	1.6
45	38.6299	37.7757	28.79	20230102T035207	0.5
46	38.4006	38.1157	7.79	20230102T043801	1.6
47	38.679	38.2367	9.95	20230102T063559	0.8
48	38.6551	37.5225	3.29	20230102T071320	1.2
49	36.7574	37.3967	13.42	20230102T073411	0.4
51	38.7413	38.3144	9.03	20230102T082749	1
50	37.1629	37.1004	15.68	20230102T084730	1
53	36.7944	37.1847	3.83	20230102T092039	0.5
52	38.346	37.8163	4.07	20230102T093016	0.3
54	38.9607	38.3806	5.85	20230102T103804	2.9
55	37.9555	37.4687	55.94	20230102T103821	1.4
56	36.9802	37.4629	1.82	20230102T135245	0.2
57	38.7923	38.298	7.79	20230102T142832	1.2
59	36.5819	37.0701	5.83	20230102T150520	0.4
58	39.2517	38.2079	0.96	20230102T151839	1.1
62	39.1152	38.0179	30.85	20230102T181952	0.8
63	38.5873	38.7236	17.5	20230102T183412	2
60	37.2357	37.2255	31.35	20230102T183426	1.6
64	37.1698	37.4309	9.63	20230102T185959	1.8
66	38.2386	37.6121	24.43	20230102T190012	0.7
65	38.6597	37.9707	3.81	20230102T190029	1.5
67	36.8676	37.326	6.16	20230102T201137	1.6
68	38.7463	38.3071	8.11	20230102T222015	1
72	38.9203	38.6563	2	20230102T232136	0.5
69	37.4349	37.4935	0.5	20230102T233843	1.1
71	38.347	37.5599	22.3	20230102T233854	0.5
70	39.2542	38.4876	6.11	20230102T235709	1.3
73	36.7677	37.3823	3.81	20230103T002638	-0.2
74	37.4548	37.1929	-2.18	20230103T024812	1.1
75	37.8224	37.6028	35.28	20230103T024822	0.5
76	38.3529	38.1346	7.61	20230103T025343	0.7
77	38.8823	38.3459	9.77	20230103T034800	0.9
80	36.8185	37.4145	0.08	20230103T083317	0.5
78	36.9914	37.5949	-2.08	20230103T084527	1.2
79	37.224	37.1803	0.44	20230103T085409	1.2
81	37.0813	37.3743	11.99	20230103T091029	1.1
82	39.1525	37.2539	-1.32	20230103T091251	1
83	38.7609	37.9376	0.49	20230103T093600	0.8
84	38.0957	38.2761	-1.16	20230103T124153	1.2
85	36.2736	37.1677	2.38	20230103T150909	1.1
86	38.6253	38.4038	4.61	20230103T163220	0.7
87	37.1684	37.4559	7.62	20230103T171332	0.8
88	38.7875	38.302	9.45	20230103T195120	0.7
89	36.4552	36.9439	7.81	20230103T214821	0.7
90	39.0408	37.7411	11.41	20230103T230212	0.2
91	38.3281	38.1032	3.83	20230103T235716	1
92	38.8901	38.4056	8.79	20230104T003155	0.8
93	36.8892	37.2525	3.85	20230104T030009	-0.1
95	36.1707	37.567	8.19	20230104T044120	1.2
94	38.4167	37.9539	19.94	20230104T044611	0.7
97	38.4151	38.1667	1.58	20230104T050238	0.3
96	37.1749	37.4419	10.25	20230104T051802	1.1
98	37.1567	37.445	5.4	20230104T055326	0.1
99	37.2337	37.054	11.99	20230104T095145	1.7
100	36.6549	37.2159	-2.16	20230104T132113	0.4
101	38.697	38.0915	-0.04	20230104T165932	0.6
102	38.7979	38.3044	8.35	20230104T180249	0.6
103	36.8282	37.2312	11.33	20230104T182911	0.1
104	37.1685	37.3748	12.95	20230104T202540	0.5
105	39.2103	38.4167	15.2	20230104T214113	0.8
106	39.2	38.4162	10.89	20230104T214146	0.7
107	36.4935	37.4114	58.74	20230104T221452	0
108	38.533	38.2278	-2.08	20230105T010056	0.9
109	39.1879	38.4941	16.9	20230105T011227	0.6
110	36.7028	37.3171	1.82	20230105T050955	0.1
111	37.1744	37.458	1.88	20230105T064727	0.1
114	37.1874	37.441	7.36	20230105T070515	0.7
118	37.1545	37.4083	9.6	20230105T070835	0.8
120	37.1306	37.4294	3.85	20230105T071119	0.5
119	37.1211	37.4321	3.12	20230105T071533	0.4
121	37.1591	37.4457	4.89	20230105T071909	0.5
122	37.1562	37.4156	9.03	20230105T073330	0.6
115	37.179	37.4399	7.16	20230105T073707	0.8
123	37.459	37.6169	44.41	20230105T073852	0.1
112	37.174	37.4322	8.6	20230105T074103	1.8
117	37.3735	38.659	57.86	20230105T074118	1.7
113	37.1692	37.4417	7.95	20230105T074308	1.6
116	37.1704	37.4305	8.2	20230105T074412	1.4
124	37.1696	37.442	6.17	20230105T074704	0.5
125	36.9849	36.9129	-2.04	20230105T075756	0.6
127	37.1743	37.4356	7.19	20230105T080222	0.9
133	37.0979	37.4445	12.07	20230105T080920	0.6
132	37.1379	37.4242	7.11	20230105T081006	0.6
131	37.1569	37.4437	5.31	20230105T081258	0.7
134	37.1364	37.4338	5.11	20230105T081409	0.2
135	37.3198	37.3226	36.2	20230105T081642	0.4
136	37.1292	37.4274	7.75	20230105T082129	0.1
126	37.0696	37.0445	21	20230105T083145	1.1
129	38.7271	38.2864	12.29	20230105T083319	1.4
137	37.1487	37.4324	10.79	20230105T083345	0.5
138	37.2445	37.4426	-0.04	20230105T084449	0.1
130	37.1727	37.4428	6.67	20230105T084526	0.8
139	37.183	37.4665	2.02	20230105T084624	0.4
128	37.1707	37.4321	7.55	20230105T085032	1.1
145	37.3282	37.4243	14.08	20230105T090217	0.3
142	38.8705	37.5531	14.6	20230105T090710	1.5
143	39.208	37.2724	4.05	20230105T091338	1.2
144	38.7655	38.4749	10.91	20230105T092509	0.8
141	37.1797	37.4403	8.75	20230105T093027	0.8
149	37.1141	37.4046	8.33	20230105T093356	0.1
146	37.1603	37.4376	6.59	20230105T093431	0.4
147	37.1345	37.4291	5.95	20230105T093654	0.2
148	37.1561	37.4126	9.27	20230105T093712	0.3
140	36.9033	37.4925	1.1	20230105T094231	0.7
156	37.1527	37.4175	8.55	20230105T100306	0.4
154	37.1585	37.4098	9.62	20230105T100326	0.5
151	37.1732	37.434	7.92	20230105T101720	1.1
155	37.1588	37.415	9.15	20230105T102207	0.6
157	37.1307	37.4554	1.58	20230105T102446	0
153	38.7443	38.3812	1.78	20230105T103140	0.9
150	37.1608	37.4245	8.03	20230105T104940	1.5
159	37.1588	37.4114	9.47	20230105T111633	0.6
158	37.1162	37.4274	2.11	20230105T113704	0.3
160	37.1353	37.4267	6.39	20230105T115950	0.2
162	37.1568	37.431	9.12	20230105T124247	1.2
163	37.1536	37.4151	8.95	20230105T124635	0.6
164	37.1549	37.4347	8.67	20230105T124651	0.8
161	37.1727	37.4322	8	20230105T125002	1.2
165	37.1665	37.4429	6.03	20230105T125046	0.4
172	37.1416	37.4225	7.44	20230105T130149	0.6
173	37.1274	37.4438	-1.44	20230105T130621	0.4
174	37.1312	37.4278	3.7	20230105T130801	0.1
167	38.9029	37.6411	13.07	20230105T131507	1.2
175	37.0902	37.4154	1.86	20230105T132220	0.3
170	38.6997	38.2926	11.61	20230105T133133	1.5
166	37.1803	37.4387	9.1	20230105T134834	2.2
168	37.1982	37.4218	-1.96	20230105T134834	1.3
176	37.1267	37.4351	3.15	20230105T135204	0.1
171	37.1609	37.4293	3.83	20230105T135653	0.3
177	37.1285	37.4375	1.86	20230105T135847	0.1
182	37.1354	37.4296	5.63	20230105T140430	0.3
181	38.8576	37.5409	13.28	20230105T140919	1.5
180	37.8558	37.4374	19.1	20230105T140944	1.1
178	37.1758	37.4343	8.22	20230105T141953	1.5
179	36.8171	37.4136	-0.26	20230105T142759	0.3
183	37.1172	37.4319	1.79	20230105T142935	0.2
184	37.1596	37.4363	8.94	20230105T155306	1
185	39.0384	38.3905	11.67	20230105T184136	0.9
186	37.1769	37.4338	10.63	20230105T214657	0.3
187	38.7288	38.3695	8.16	20230105T220314	1.4
188	39.3064	38.4094	7.79	20230105T221150	1
189	38.8025	38.375	2.52	20230105T232513	0.2
190	37.1424	37.4284	8.59	20230106T012102	1.8
192	37.9918	37.6506	25.91	20230106T012113	0.9
194	37.177	37.455	6.49	20230106T012158	0.1
191	37.1761	37.4568	9.33	20230106T013812	0.2
196	37.2044	37.4764	20.64	20230106T020111	0.5
195	37.1735	37.4374	9.27	20230106T025739	1.3
197	38.3181	38.3289	-2.13	20230106T032616	0.8
198	37.1685	37.4524	7.95	20230106T044918	0.8
200	38.6362	38.1648	3.65	20230106T052922	0.2
199	37.1726	37.4283	8.72	20230106T055846	0.8
201	36.4523	37.3002	10.73	20230106T070304	0.7
202	36.2781	37.0647	-1.96	20230106T080608	1
203	37.1787	37.193	25.11	20230106T090920	0.9
204	38.0853	38.2725	1.1	20230106T094814	1.2
206	37.2557	37.1822	51.21	20230106T121111	2
208	38.8164	38.3084	8.01	20230106T131515	0.8
207	37.16	37.4351	8.82	20230106T132321	1.5
210	39.5024	38.5058	15.02	20230106T141149	1.4
211	39.1083	38.9199	43.68	20230106T143119	1.7
209	36.8092	37.4149	2.3	20230106T143637	0.2
212	38.2689	38.4446	18.74	20230106T164016	0.3
213	37.0027	36.9705	7.69	20230106T170459	1.3
214	37.1489	37.4402	5.15	20230106T184624	0.3
215	38.5153	38.1889	3.61	20230106T192858	0.5
216	37.1378	37.4583	18.76	20230106T224141	0.1
218	39.2061	38.4603	3.82	20230107T010344	1.1
221	38.7377	38.3834	3.85	20230107T010836	0.9
219	38.7137	37.5895	13.74	20230107T013552	0.8
217	37.3847	37.6814	2.04	20230107T014235	1.2
220	38.2977	37.8822	2.04	20230107T014247	0.5
222	37.1352	37.4119	8.26	20230107T024825	0.5
225	38.6965	38.3288	9.55	20230107T030900	1.7
223	37.1653	37.4574	7.56	20230107T031349	0.8
224	36.9848	37.4712	4.07	20230107T034731	-0.4
227	37.177	37.4562	2.4	20230107T042246	0.3
228	37.174	37.4607	7.43	20230107T044421	0.4
226	37.1612	37.4406	7.91	20230107T045215	0.9
229	37.1785	37.4366	9.62	20230107T051915	1.2
233	37.1886	37.452	8.54	20230107T080347	0.5
234	37.115	37.4428	2.8	20230107T082216	0.4
232	38.7097	37.1615	1.12	20230107T083912	2
230	37.8449	37.1314	13.38	20230107T083924	1.9
231	37.1304	37.1931	1.2	20230107T085339	1.1
235	37.0995	37.4367	0.7	20230107T110348	0.4
237	37.1594	37.4388	8.91	20230107T110955	0.7
236	37.1556	37.4197	10.32	20230107T111245	0.5
238	37.0655	37.4739	30.55	20230107T133502	0.9
240	37.1597	37.4217	8.88	20230107T142948	0.6
239	36.8266	37.3998	1.18	20230107T143051	0.4
241	37.1719	37.444	11.55	20230107T182458	0.4
242	36.8841	37.4352	3.13	20230107T185015	0.3
243	39.0366	37.9998	1.12	20230107T193759	0.2
244	38.9158	38.6559	2.04	20230107T200740	0.6
245	37.0577	37.3812	8.83	20230107T210417	0.5
247	38.9014	38.3444	11.11	20230107T223406	1
246	35.8252	36.9407	5.73	20230107T225826	1.6
248	39.3193	38.4583	7.89	20230107T232905	0.5
249	39.013	38.3909	-1.04	20230108T035020	0.3
250	38.7932	37.5514	1.4	20230108T053434	0.3
251	37.0926	38.4002	-1.36	20230108T081910	1.1
253	38.6242	38.2312	0.13	20230108T082006	1.3
252	36.811	37.4143	6.07	20230108T083709	0.2
254	38.4574	37.9504	17.14	20230108T090423	0.3
256	38.6374	38.2629	9.59	20230108T100258	1
255	38.0965	37.8339	14.26	20230108T105401	0.6
257	38.2084	38.0294	14.34	20230108T122327	0.5
258	38.8034	38.2893	1.02	20230108T133010	1.6
259	37.4902	37.2481	6.89	20230108T145329	0.9
260	38.1756	38.0308	15.18	20230108T172151	0.1
261	38.7452	38.3916	0.72	20230108T184332	0.4
262	36.4594	36.9892	40.16	20230108T194049	0.8
264	38.7545	38.3313	7.71	20230108T203244	0.4
263	39.0877	38.3851	-0.48	20230108T203630	0
267	37.1617	37.4633	-1.46	20230108T210246	0.1
266	37.1888	37.4539	7.19	20230108T211216	0.3
265	36.3715	37.5103	0.6	20230108T211537	0.8
268	36.5366	37.2368	20.62	20230108T235627	0.8
272	39.2163	38.2138	5.29	20230109T010610	0.9
270	37.169	37.4333	3.79	20230109T011157	2.1
273	37.2879	37.6087	9.95	20230109T043936	0.9
274	38.6314	38.207	3.71	20230109T044832	1.2
275	39.0768	38.3818	3.77	20230109T055742	3.3
276	37.8951	37.5607	50.81	20230109T055801	1.3
277	38.6	38.2443	11.51	20230109T064319	1.2
278	38.9791	38.3908	-1.6	20230109T072758	1.3
280	38.9266	37.5356	-0.2	20230109T080348	0.8
281	38.8211	38.4676	1.56	20230109T081755	1.3
279	36.8615	37.3874	15.12	20230109T083730	0.5
282	36.13	36.6099	36.64	20230109T090110	1.5
283	36.3358	37.3647	-2.18	20230109T115338	2.5
285	38.5886	38.2383	5.85	20230109T115534	0.8
284	36.4955	37.4293	1.16	20230109T115541	0.7
286	38.6312	38.2127	3.81	20230109T115648	0.8
287	37.123	37.4257	7.15	20230109T142028	0.6
288	35.9549	36.9641	-0.36	20230109T143606	1.4
293	37.1517	37.4485	4.07	20230109T151927	0.4
289	36.1718	37.0398	3.77	20230109T152539	2
291	37.17	37.4587	7.29	20230109T153313	0.6
292	36.2639	37.0481	7.81	20230109T153356	1.1
294	37.1852	37.4486	6.99	20230109T162147	0.5
296	37.0755	37.4087	-0.56	20230109T164445	0.4
295	37.1811	37.4533	7.64	20230109T165304	0.5
297	37.1818	37.4528	8.07	20230109T171354	0.7
298	35.881	37.1852	26.47	20230109T175700	1.4
299	39.0812	38.3614	2.32	20230109T190542	0.8
300	36.6516	36.7812	3.83	20230109T205401	0.9
301	38.8066	38.2606	5.63	20230109T212331	0.8
306	38.7407	38.3813	3.83	20230109T223722	0.3
302	37.175	37.4455	10.09	20230109T223748	0.9
303	38.7446	38.3773	3.77	20230109T223811	0.1
305	39.1543	38.4042	3.83	20230109T223943	0.2
304	36.4301	37.2204	12.49	20230109T225916	0.7
308	36.1851	37.6412	9.21	20230110T001934	1.2
310	36.2304	37.5824	3.85	20230110T002454	0.6
307	37.1752	37.438	10.27	20230110T005030	1.3
311	36.2282	37.2244	35.8	20230110T025716	1.1
312	39.0889	38.3904	4.29	20230110T030800	0.3
313	38.4703	37.854	-1.16	20230110T045334	0.4
314	37.1008	37.4188	1.18	20230110T071914	0.5
316	37.1112	37.4127	6.03	20230110T083519	0.6
315	38.3465	38.377	-0.16	20230110T083613	0.7
317	36.8572	37.5283	1.42	20230110T090911	0.6
318	38.273	38.3227	28.59	20230110T105048	0.8
319	38.0077	38.2065	35.36	20230110T113449	0.5
320	38.0907	38.2742	2.74	20230110T124049	1.1
322	38.5093	38.1637	6.83	20230110T133948	0.8
321	38.7182	38.6338	1.82	20230110T134812	2.1
324	37.1783	37.4453	9.08	20230110T172045	0.6
323	39.1307	38.37	3.81	20230110T173627	0.3
325	39.0776	38.3603	2	20230110T202101	0.7
326	38.8132	37.5443	13.78	20230110T213942	1.3
327	36.3063	37.2966	5.45	20230110T222333	0.5
330	38.286	38.8589	21.42	20230111T002047	1.1
329	38.2387	38.1358	7.03	20230111T003245	0.9
328	36.2846	37.3177	2.2	20230111T003447	0.6
331	37.1818	37.4546	7.83	20230111T010321	1
332	38.1795	37.7561	23.18	20230111T010346	0.4
333	37.1778	37.4429	9.56	20230111T010353	0.8
334	39.1583	38.5082	18.58	20230111T020132	0.2
335	38.9147	38.4354	-0.94	20230111T030436	1
336	38.739	38.3831	1.58	20230111T032248	0.3
337	36.9191	37.4488	0.54	20230111T040859	-0.4
340	38.8338	37.4698	6.38	20230111T050625	1.4
338	37.1647	37.4488	9.28	20230111T054436	0.9
342	38.4174	37.8994	3.8	20230111T080244	0.9
344	38.3723	38.2746	3.71	20230111T081853	0.7
343	38.4127	37.9089	7.51	20230111T082250	0.7
341	36.8585	37.3878	14.26	20230111T083949	0.3
345	37.1723	37.1113	-1.36	20230111T091108	1.1
346	36.8745	37.5084	1.02	20230111T101854	0.6
348	37.1254	37.4331	10.41	20230111T122249	0.7
347	38.5522	38.1661	0.74	20230111T125804	0.8
349	38.8229	38.2951	7.77	20230111T132138	1.1
351	37.9884	38.2666	15.82	20230111T141213	1
350	36.3694	37.4167	2.8	20230111T144020	1.6
352	37.2161	37.3267	0.16	20230111T162410	0.5
353	37.1916	37.424	11.47	20230111T192532	0.7
356	38.4562	38.1379	-2.08	20230111T202643	0.3
354	38.5724	38.1614	5.35	20230111T203057	1.3
355	39.1978	37.4531	11.49	20230111T205115	1
357	38.5979	38.1628	0.72	20230111T215823	0.5
358	38.7532	38.1057	5.31	20230112T005453	1.2
360	38.6355	38.2514	16.5	20230112T011043	0.5
361	38.8185	38.2785	5.69	20230112T013603	0.8
359	37.6815	37.4445	2.52	20230112T014831	0.7
362	38.786	38.3173	8.15	20230112T025041	1
363	38.6171	38.2259	11.19	20230112T032704	1.6
364	38.7571	37.5137	11.85	20230112T043538	1.2
367	37.1684	37.4565	5.06	20230112T083351	0.8
365	37.3622	36.8928	15.58	20230112T084800	1.3
366	38.4685	38.1015	6.99	20230112T085107	0.8
369	38.396	38.3982	-0.26	20230112T090742	0.6
368	37.185	37.2952	-1.9	20230112T091926	0.9
370	36.7084	37.2642	4.65	20230112T111038	1.3
371	38.2424	38.3151	4.41	20230112T114301	0.8
372	38.2593	37.7991	0.19	20230112T122503	1.3
373	37.5471	37.3038	43.68	20230112T133030	1.5
374	38.8992	38.3355	7.31	20230112T161328	1.7
375	38.8976	38.3959	7.99	20230112T171402	1.3
376	39.1139	38.6935	3.85	20230112T181133	0.8
377	37.1684	37.4483	9.79	20230112T193239	0.6
380	38.7782	38.3408	6.55	20230112T202305	0.8
379	36.7393	36.0901	38.96	20230112T204057	2.9
378	38.4653	37.4745	16.46	20230112T204123	2.3
381	37.5624	37.254	41.96	20230112T214523	0.8
382	39.1378	38.4495	13.15	20230112T215616	0.7
383	38.7346	38.3832	4.43	20230112T223706	1
384	37.1372	37.4684	21.16	20230113T065558	0.5
385	37.1827	37.4461	8.72	20230113T070423	1.1
389	38.3555	38.3664	1.26	20230113T081253	0.7
386	37.307	36.9928	34.56	20230113T082522	1.1
390	37.1329	37.4345	7.63	20230113T083343	0.6
387	38.7073	37.1571	0.94	20230113T085618	1.8
388	39.1807	37.2554	6.05	20230113T085854	1.1
391	38.0848	38.2844	-0.66	20230113T100623	1.1
392	38.6209	37.8339	-0.64	20230113T104103	0.8
393	37.143	37.444	6.3	20230113T131906	0.9
394	37.1759	37.4678	4.23	20230113T132443	0.4
395	36.8607	37.388	12.63	20230113T141905	0.3
396	38.2303	37.6487	7.89	20230113T152121	0.6
397	36.4119	37.5607	1.52	20230113T171409	0.8
398	38.6988	38.3806	4.19	20230113T171940	0.7
399	38.7838	38.2986	11.37	20230113T183952	1
400	36.6326	36.9031	5.91	20230113T194803	1.6
401	37.1872	37.4053	3.81	20230113T213622	0.4
403	38.7424	38.3296	7.37	20230113T222619	0.4
402	39.0768	38.346	5.29	20230113T223136	0.8
404	38.7864	38.2868	7.79	20230113T230244	2.1
405	38.7925	38.2849	3.83	20230113T235949	1.7
407	38.4223	37.9376	25.35	20230114T015802	0.6
408	37.1893	37.4912	0.28	20230114T041049	0.3
409	39.0063	38.3267	7.45	20230114T050916	0.8
410	38.3688	38.2992	4.91	20230114T084526	1
411	39.0024	38.2098	2	20230114T092406	0.9
412	38.3811	38.361	-1.5	20230114T125838	1
413	36.8523	37.409	11.59	20230114T131143	0.4
414	36.5028	36.8456	-1	20230114T203208	1
415	38.6595	38.1283	3.81	20230114T205429	0.4
416	39.1891	38.3783	3.85	20230114T212422	0.4
417	39.2166	38.4523	16.64	20230114T212659	0.4
418	38.7898	38.245	7.43	20230114T231615	1.2
420	38.6603	38.1265	4.33	20230115T003033	0.4
419	37.2132	37.4404	6.15	20230115T005507	1
421	38.6622	38.1288	3.85	20230115T010049	0.5
428	38.5343	38.2066	-0.18	20230115T032520	1.3
424	39.0987	38.4889	16.08	20230115T033626	4.5
422	38.2288	37.8899	54.5	20230115T033641	3
430	39.1067	38.4083	3.77	20230115T033824	2.1
429	39.1299	38.4509	11.79	20230115T033937	2.4
431	38.9602	38.5832	13.8	20230115T034028	1.5
432	39.1165	38.4606	13.94	20230115T034420	0.8
440	39.1117	38.4103	6.63	20230115T034557	0.6
433	39.1278	38.5068	29.23	20230115T034651	0.7
434	39.093	38.4738	16.3	20230115T034750	0.6
425	39.0711	38.5082	14.88	20230115T034849	1.7
435	38.9324	38.5897	11.09	20230115T034956	0.5
426	39.0831	38.4983	15	20230115T035051	1.4
427	39.0796	38.4737	2.32	20230115T035200	1.6
436	39.0765	38.4012	9.11	20230115T035306	1.1
437	38.8388	38.6939	3.01	20230115T035455	0.8
438	38.9093	38.6137	2.97	20230115T035755	0.5
439	39.1018	38.4088	6.03	20230115T035823	1.1
457	39.1372	38.4098	-0.88	20230115T040215	0.6
458	39.0922	38.4121	6.11	20230115T040300	0.7
442	39.1282	38.4528	14.08	20230115T040726	2
459	38.9529	38.5897	13.86	20230115T040819	0.5
444	39.0851	38.4851	15.12	20230115T040906	1.5
460	39.0882	38.4044	0.78	20230115T041009	0.4
461	39.1264	38.4447	12.57	20230115T041321	0.8
463	39.1267	38.4149	9.85	20230115T041458	0.7
462	39.0766	38.4042	1.78	20230115T041518	0.6
464	39.1012	38.4049	3.77	20230115T041700	0.4
456	39.0841	38.5007	14	20230115T041741	1.3
446	39.1224	38.4631	14.32	20230115T042256	1.5
465	38.9546	38.5861	13.46	20230115T042341	0.7
466	39.0823	38.4025	1.4	20230115T042741	0.6
447	39.0673	38.4499	3.83	20230115T042905	1.9
450	39.1324	38.4652	10.63	20230115T043046	1.4
452	39.1253	38.4481	7.19	20230115T043236	2.1
467	39.1248	38.4484	13.78	20230115T043413	1.2
468	39.0441	38.5142	16.82	20230115T043435	0.5
455	39.12	38.4494	12.91	20230115T043514	1.2
453	39.1129	38.4422	12.77	20230115T043647	1.6
469	39.0808	38.3981	1.86	20230115T044306	1
470	39.0865	38.397	1.28	20230115T044341	0.5
471	39.0947	38.4084	6.91	20230115T044433	1.3
472	38.9056	38.6102	4.73	20230115T044519	1
473	39.1225	38.447	13.11	20230115T044801	1.3
454	38.138	38.0821	8.39	20230115T044835	1.2
480	38.9578	38.58	13.7	20230115T045012	0.6
474	39.1296	38.4375	12.25	20230115T045152	0.6
441	37.2023	37.7369	23.83	20230115T045336	1.5
475	39.1208	38.4482	12.55	20230115T045458	1.5
476	39.1233	38.4186	10.89	20230115T045520	0.6
481	39.0989	38.4035	1.26	20230115T045658	0.2
477	39.0711	38.4909	14.84	20230115T045738	1.4
478	38.9421	38.5772	12.83	20230115T045808	1.2
479	39.1517	38.5031	23.34	20230115T045947	0.9
487	38.9593	38.5821	13.72	20230115T050707	0.8
488	38.9478	38.5947	12.65	20230115T050737	0.8
489	39.075	38.4078	-0.22	20230115T051106	0.4
490	39.0802	38.4035	2.78	20230115T051500	0.6
485	38.3017	37.9848	7.81	20230115T052052	0.7
486	39.1069	38.5182	-1.36	20230115T052055	1.1
491	38.9621	38.593	13.78	20230115T052420	0.8
492	39.1162	38.4633	13.88	20230115T052507	0.8
493	39.1077	38.4014	3.83	20230115T053704	0.4
494	39.1267	38.4594	14.6	20230115T054554	1.3
482	39.1233	38.4544	12.81	20230115T054820	1.7
497	37.1768	37.4666	3.83	20230115T054830	0.3
483	38.9628	38.5808	14.24	20230115T055536	1.5
496	39.105	38.4084	6.73	20230115T055613	0.7
495	38.9641	38.6076	0.3	20230115T055749	1.1
484	39.0924	38.4879	14.64	20230115T055925	1.9
504	38.871	38.5981	-1.36	20230115T060814	0.5
500	38.2178	37.7618	0.72	20230115T061719	0.2
501	39.0975	38.4477	13.68	20230115T061834	0.9
498	38.3358	37.804	3.83	20230115T062219	0.5
499	39.1105	38.4118	8.57	20230115T062300	0.6
502	38.956	38.5887	13.84	20230115T064211	0.9
505	36.8156	37.1215	3.17	20230115T064506	0.5
503	39.148	38.3772	1.68	20230115T065245	0.7
506	39.0949	38.4923	15.3	20230115T071455	1.8
508	38.4647	38.1816	3.83	20230115T071746	0.5
514	38.9322	38.6059	10.65	20230115T072018	1.1
515	38.9562	38.5837	13.78	20230115T072256	0.8
509	39.0122	38.5199	15.86	20230115T073425	0.9
510	38.9335	38.5939	11.13	20230115T073627	0.7
511	39.0482	38.489	15.86	20230115T074249	0.1
512	38.9653	38.5858	13.62	20230115T074400	0.8
513	39.2765	38.2405	-0.08	20230115T075049	1.1
518	38.9581	38.5848	13.7	20230115T083100	1
516	39.1122	38.4106	7.05	20230115T083633	0.5
517	39.1452	38.3662	6.79	20230115T083739	1.2
520	38.9522	38.5829	13.8	20230115T090920	0.9
519	39.0578	38.503	17.62	20230115T095656	1
521	38.9839	38.2515	3.89	20230115T103931	0.4
523	38.981	38.5769	15.46	20230115T110951	1
522	39.0964	38.4158	8.81	20230115T111458	1.1
524	39.0943	38.4013	0.98	20230115T113557	0.7
525	39.1178	38.451	13.22	20230115T123218	1.2
527	38.6242	38.2779	9.53	20230115T123403	1
526	39.1455	38.4594	13.68	20230115T123701	1.5
528	36.8786	37.3609	17.08	20230115T143300	0.3
529	38.902	38.6091	3.29	20230115T154829	0.8
531	37.9499	37.8735	70.91	20230115T172750	1.4
530	36.1446	37.3014	37.88	20230115T175054	1.2
535	38.518	38.085	2.48	20230115T180411	0.3
533	39.0938	38.4004	3.21	20230115T182708	0.3
534	39.0817	38.3993	1.66	20230115T183139	0.4
538	36.9259	37.1542	13.3	20230115T191126	0.7
536	39.0846	38.4028	0.86	20230115T191134	0.4
537	39.016	38.3616	2.36	20230115T193935	0.2
540	38.9657	38.5953	13.78	20230115T210502	0.4
541	39.057	38.1788	3.65	20230115T210843	0.8
542	39.104	38.4066	3.81	20230115T211128	0.2
543	39.0638	38.3986	1.38	20230115T212211	0.3
546	38.9528	38.5861	13.22	20230115T212348	0.4
544	39.0818	38.4461	12.81	20230115T213647	0.3
545	38.9886	38.2556	3.05	20230115T215857	0.2
539	37.3666	38.6371	3.85	20230115T215940	0.6
548	38.9979	38.5561	16.58	20230115T223044	0.8
547	39.1082	37.9402	34.28	20230115T224026	1.9
549	37.2065	37.4108	7.66	20230115T231755	0.6
550	39.1436	38.3779	9.17	20230115T234425	0.7
551	39.076	38.3824	0.68	20230115T234625	0
552	36.3045	37.0338	-2.02	20230116T000706	1.3
556	39.0574	38.4588	14.5	20230116T002153	-0.1
554	39.1314	38.5079	3.77	20230116T004631	2.2
555	37.6838	37.3746	31.55	20230116T004656	0.7
557	38.9799	38.3334	24.03	20230116T004835	0.4
558	39.0946	38.4505	13.22	20230116T011421	0
559	39.0852	38.3974	1.58	20230116T011525	0.6
560	39.0711	38.4465	12.89	20230116T012520	0.1
561	38.8724	38.3617	26.59	20230116T013406	0.1
562	39.0903	38.4017	1.52	20230116T014220	0.1
563	38.9017	37.6722	25.61	20230116T020924	0.6
565	38.7633	38.2875	9.23	20230116T031502	1.1
566	39.1072	38.4167	10.09	20230116T033357	0.9
568	39.0852	38.4066	0.88	20230116T033508	0.2
569	39.1007	38.4035	6.23	20230116T035254	0.7
564	38.7612	38.281	9.27	20230116T035359	1.5
567	38.2058	37.8916	31.83	20230116T035648	0.4
570	38.9527	38.2784	0.5	20230116T040839	1.3
571	39.1013	38.3981	3.83	20230116T041021	0.8
573	39.0538	38.1861	38.4	20230116T050110	2.2
572	37.2163	37.443	54.42	20230116T050118	2.3
574	39.0933	38.3995	1.62	20230116T053551	0.7
575	39.0903	38.4005	1.28	20230116T055711	0.8
577	38.9954	38.5141	14.36	20230116T060343	1.9
581	39.0495	38.3973	3.83	20230116T060416	1.3
579	38.9897	38.5225	13.57	20230116T061435	1.1
582	38.9864	38.4126	-0.36	20230116T061636	1.2
576	36.2108	37.5274	9.27	20230116T063738	1.3
580	38.7892	38.3471	8.95	20230116T065217	1.6
583	36.261	37.4014	32.47	20230116T080544	0.8
584	38.7971	38.2779	12.89	20230116T093117	0.9
585	36.5024	36.9375	4.37	20230116T102658	0.7
586	38.5758	38.3335	-2.12	20230116T125735	0.8
587	36.8536	37.3857	14.32	20230116T141825	0.5
588	38.5843	38.3644	1.56	20230116T162938	0.5
589	36.8556	37.3317	7.29	20230116T183642	0.5
590	39.1115	38.4222	16.96	20230116T192302	0.9
591	37.1639	37.3971	5.28	20230116T224632	0.5
592	36.8214	37.1289	5.07	20230116T233240	1.1
593	37.073	37.2372	3.79	20230116T233529	0.7
594	38.3614	37.812	3.85	20230117T000538	0.4
596	36.842	37.265	3.37	20230117T001704	0.4
595	39.1204	38.4411	13.72	20230117T003024	1.1
598	38.7085	38.298	8.63	20230117T012230	0.1
599	38.726	38.2724	8.63	20230117T012245	1
597	38.6872	37.5989	3.83	20230117T013744	0.6
600	37.2819	37.2669	11.19	20230117T023630	0.8
601	37.0262	37.3876	27.13	20230117T064052	1.2
602	37.135	37.4118	-1.78	20230117T064638	0.6
603	39.0558	38.5242	14.2	20230117T072323	1.1
604	39.1068	38.4367	12.83	20230117T072915	1.2
605	39.1381	37.2472	2.84	20230117T085339	1.3
606	37.075	37.2406	5.12	20230117T090944	0.7
607	36.3486	36.8183	14.86	20230117T093402	1.1
608	38.0276	38.2792	16.88	20230117T105656	0.6
609	39.0955	38.3979	4.73	20230117T105916	0.8
611	38.9528	38.5873	13.86	20230117T121225	1
610	38.0988	38.2758	0.98	20230117T124153	0.9
614	38.5837	37.4931	9.71	20230117T180642	1.2
613	36.4019	37.3117	3.83	20230117T182239	2.7
612	38.0265	37.8336	18.38	20230117T182301	1.9
615	37.2555	37.6388	41.32	20230117T191039	0.5
616	38.4558	37.8681	1.28	20230117T205543	0.1
617	39.0933	38.3995	1.74	20230117T213810	0.7
618	38.7569	38.3826	1.82	20230117T214435	0.6
620	38.9237	38.2211	18.06	20230117T220749	0.2
619	36.2753	37.7644	9.83	20230117T224506	0.9
622	38.2205	38.2431	6.59	20230117T232305	1.5
621	36.6341	37.3933	0.76	20230117T235700	0.9
623	38.7014	37.7511	2.44	20230118T004701	2.2
624	39.2059	38.5133	7.81	20230118T012753	0.8
625	38.9582	38.412	-2.18	20230118T080840	1.4
626	38.7277	38.35	3.51	20230118T082707	0.5
627	36.3921	37.2649	0.56	20230118T090947	1.3
628	36.8296	37.5113	-0.54	20230118T092056	0.7
629	38.9748	38.5876	14.8	20230118T094026	1.2
630	38.7319	37.2266	2.08	20230118T094317	0.8
631	39.164	38.3755	0	20230118T100100	0.8
632	38.057	38.2913	16.46	20230118T111434	0.7
633	39.1785	38.4503	13.78	20230118T114707	0.5
634	36.067	36.9802	3.81	20230118T133047	2.8
635	38.4268	37.7987	15.6	20230118T133117	1.2
636	36.9701	37.5081	0.32	20230118T140907	0.4
637	36.8293	37.4063	5.87	20230118T143243	0.3
639	37.939	37.2434	-0.04	20230118T161612	0.9
638	37.1999	37.4364	3.83	20230118T163909	0.4
640	39.0512	38.4862	15.64	20230118T185350	0.7
641	38.8148	38.3033	8.83	20230118T193543	0.9
642	38.9268	38.3422	6.17	20230118T205711	1
643	38.8114	38.3076	8.11	20230118T214639	1
644	36.7213	37.7975	2.56	20230118T220055	1.1
645	38.9203	38.6193	7.05	20230118T223843	0.6
646	38.3174	38.0459	1.52	20230118T230103	-0.1
647	36.5801	37.0955	-2.12	20230119T012821	0.1
649	39.0927	38.3951	1.72	20230119T031058	1
648	36.2562	37.2182	24.51	20230119T034307	0.7
650	36.3151	37.3279	3.79	20230119T055628	1.2
651	36.9664	37.392	16.2	20230119T073927	0.6
652	38.812	37.1903	3.01	20230119T085929	1.3
654	39.1089	38.4166	9.77	20230119T091531	1.2
653	37.1181	37.1945	25.07	20230119T093420	0.8
656	39.0264	38.3726	8.89	20230119T101708	1.3
655	36.3045	37.2173	7.65	20230119T105822	1
657	39.1755	38.4253	-1.44	20230119T113302	0.5
658	38.7437	38.3582	9.21	20230119T134931	0.9
663	38.4559	38.2713	10.51	20230119T140023	0.8
661	36.8643	37.3807	14.39	20230119T143756	0.3
662	38.28	38.6854	-2.16	20230119T144752	1.9
665	36.8538	37.2386	3.21	20230119T160548	-0.1
664	38.5907	37.5213	3.81	20230119T165518	0.4
666	36.2674	37.3465	3.81	20230119T172635	0.8
668	38.9696	38.5722	15.08	20230119T180336	1.3
667	39.1181	38.4471	14.16	20230119T185349	1.1
669	36.9818	37.4636	1.81	20230119T202627	0.3
672	36.7539	37.1539	-2.16	20230119T221045	-0.2
670	36.8701	37.1969	3.67	20230119T221449	0.9
671	36.8932	37.1892	3.85	20230119T221604	0.7
673	39.2937	38.4657	13.86	20230119T222528	0.5
674	36.0521	36.9737	3.77	20230119T230428	2.3
675	38.117	37.6081	27.89	20230119T230455	0.6
676	38.7242	38.2916	10.11	20230120T015927	0.9
679	39.1806	38.3857	2.64	20230120T021432	0.2
680	38.6914	38.3847	1.44	20230120T023426	0.1
677	36.0124	37.7956	9.49	20230120T024204	1.6
678	38.83	38.3047	6.55	20230120T025210	1.1
682	39.119	38.4298	11.47	20230120T040409	0.9
681	38.9186	38.3869	-0.26	20230120T043113	1.4
683	36.0551	37.4159	42.96	20230120T053815	2
684	38.3078	38.0049	28.71	20230120T053841	0.8
685	38.1517	38.1764	11.69	20230120T082208	0.6
686	38.891	38.5665	-1.68	20230120T101417	0.1
688	38.8134	38.2926	5.79	20230120T161146	0.9
687	38.8341	38.2771	4.79	20230120T162208	1.3
689	38.7929	38.3129	8.83	20230120T164731	0.9
690	37.0376	37.3093	12.99	20230120T181637	0.5
691	38.9322	38.5954	12.31	20230120T195146	0.9
694	39.0248	38.4046	-2.02	20230120T211430	0.3
692	37.0002	37.4301	12.65	20230120T212920	0.4
693	38.6754	37.6419	-0.44	20230120T215741	1.2
697	38.7024	38.3029	10.75	20230120T220504	0.6
695	37.0816	37.0918	28.79	20230120T222701	1.8
698	38.7734	38.2562	9.71	20230120T230358	2.2
699	38.9669	38.352	2.78	20230120T234456	0.9
701	39.0829	38.4052	0.98	20230121T012715	0.5
700	38.5483	38.3047	17.36	20230121T015944	0.9
703	38.7583	38.2665	8.29	20230121T022654	1.9
704	38.1415	38.743	53.61	20230121T023254	1.1
705	38.6442	38.164	3.77	20230121T052936	0.5
707	36.3059	37.0454	18.22	20230121T062440	1.3
706	39.1556	38.457	2.64	20230121T065046	0.4
708	37.0503	37.4034	15.08	20230121T071853	0.8
710	38.7241	38.4665	-1.06	20230121T084043	0.6
709	36.2464	36.5011	32.51	20230121T085419	1.5
711	36.4069	37.3847	10.29	20230121T094908	0.7
714	38.7665	38.3196	11.47	20230121T102344	1.6
715	37.1907	38.286	2.68	20230121T105155	1.4
716	36.8903	37.1943	6.31	20230121T111702	1
717	38.9372	37.5156	21.38	20230121T114152	0.6
718	38.5496	37.551	1.56	20230121T114416	0.6
719	36.8354	37.4015	10.11	20230121T125909	0.3
721	37.58	37.3462	50.73	20230121T131418	1.2
722	36.9249	36.0257	15.9	20230121T133216	2.4
723	36.7826	36.3784	42.96	20230121T142816	2
724	37.9976	37.7149	36.64	20230121T142838	2.4
725	38.7479	38.3614	7.83	20230121T153114	0.7
726	38.5852	38.3539	2.78	20230121T154302	0.9
728	39.1294	38.4673	12.49	20230121T161121	1.6
729	37.1737	38.4337	2	20230121T184719	1.3
730	36.2106	36.9769	32.63	20230121T193017	1
731	38.9441	38.3969	2.7	20230121T195333	1.2
734	36.6087	37.3766	24.09	20230121T200259	0.7
733	36.7011	36.6389	1.84	20230121T204711	2.7
732	38.4853	37.6172	15.98	20230121T204736	1.3
735	36.9063	37.4474	2.36	20230121T213437	0.8
737	36.8307	37.2476	5.71	20230121T223408	0.2
736	38.6423	38.233	9.35	20230121T224524	1.1
738	39.2792	38.4527	11.07	20230122T002913	0.5
741	38.7176	38.3339	9.61	20230122T022638	0.9
739	36.3861	38.2131	15.58	20230122T022844	2.6
740	37.8587	38.3314	7.65	20230122T022855	1.7
742	38.764	38.372	3.85	20230122T024142	0.7
743	37.3627	38.2207	12.01	20230122T033424	0.6
744	38.5275	38.1199	7.17	20230122T042935	-0.1
746	38.3651	38.1178	10.31	20230122T071222	1.4
745	36.2678	37.3491	-2.18	20230122T073642	1.4
747	39.3041	38.4847	13.68	20230122T090719	0.7
749	38.3753	38.3884	3.82	20230122T103001	1
748	36.9911	36.917	3.85	20230122T103413	1
751	38.7868	38.4035	1.36	20230122T110934	0.6
750	36.9103	37.1403	12.15	20230122T115532	1.1
752	36.8881	37.3059	12.79	20230122T133509	0.7
754	36.8549	37.1133	1.76	20230122T152750	0.3
753	37.1109	37.2929	7.8	20230122T154406	1.5
755	37.213	37.4242	8.78	20230122T161928	0.9
756	37.2085	37.4826	22.94	20230122T193341	0.3
757	38.7665	38.2803	8.31	20230122T195705	1.1
758	35.7977	37.3717	13.01	20230122T195809	0.9
759	36.3697	37.1956	1.02	20230122T221616	1
760	38.9546	38.5861	13.05	20230123T010006	0.6
761	38.9544	38.5837	13.46	20230123T035246	0.5
762	38.2521	37.6183	-1.48	20230123T061602	0.6
763	38.8372	38.297	6.81	20230123T071721	1.2
765	38.7364	38.3832	1.18	20230123T080257	0.6
764	39.1289	37.2738	-0.2	20230123T083055	1
766	38.8784	37.5609	56.98	20230123T090611	1.1
767	37.0731	37.3425	28.95	20230123T090616	0.8
768	37.952	37.9332	37.44	20230123T103803	1.4
769	37.1553	37.2834	14.1	20230123T121458	0.9
770	38.1007	38.2805	0.3	20230123T124500	1
772	38.7479	38.3811	1.34	20230123T132959	0.7
771	36.338	37.0881	2.68	20230123T134904	0.9
773	38.2379	38.0469	9.39	20230123T162855	0.5
774	39.2572	38.4167	-1.76	20230123T195350	0.5
775	38.7841	38.3335	6.47	20230123T202348	0.6
777	39.3087	38.4437	0.8	20230123T225233	0.5
776	38.2801	38.276	26.27	20230123T225431	0.3
778	38.6168	37.4519	13.54	20230123T235826	0.9
779	36.3853	37.3816	3.83	20230124T000952	1.1
780	37.165	37.4437	9.98	20230124T013219	0.3
781	39.0852	38.469	16.24	20230124T023828	0.8
782	38.6562	38.1683	2.21	20230124T034127	1.4
783	38.7862	37.591	3.41	20230124T034753	0.6
784	38.5788	37.5741	-0.04	20230124T034817	0.5
786	38.7131	38.2823	8.83	20230124T041133	0.6
785	36.894	37.3393	5.31	20230124T045025	1
788	38.7723	38.281	9.13	20230124T085557	1.1
787	37.1022	37.1499	0.84	20230124T085654	0.8
790	38.415	38.273	0.62	20230124T090825	1
791	39.1345	38.4532	13.36	20230124T092322	1.5
793	38.8402	38.3504	14.44	20230124T094146	0.8
789	36.7755	37.4499	11.99	20230124T094656	0.5
792	38.884	37.9267	8.33	20230124T095355	0.9
794	38.7429	38.3884	0.74	20230124T134425	0.6
795	37.2885	38.4364	7.79	20230124T170514	0.6
796	38.5616	38.1692	7.97	20230124T183731	0.2
797	38.8911	38.6453	3.21	20230124T194834	0.6
798	35.514	37.6867	-2.16	20230124T214044	1.8
801	37.8018	38.0336	14.42	20230124T214115	1.1
799	38.6797	38.2528	8.35	20230124T215110	1.4
800	38.9316	37.6121	-2.18	20230124T215914	-0.1
802	36.2615	36.535	-2.12	20230124T232327	1.3
803	36.1287	37.8289	5.85	20230125T005736	1.5
805	38.6763	38.3962	1.06	20230125T020558	0.4
804	39.1168	38.4388	13.2	20230125T024254	0.9
806	36.1607	37.8454	9.77	20230125T030800	1.1
807	37.3708	37.4215	3.17	20230125T042935	0.2
808	36.1215	37.8254	5.77	20230125T052123	2.2
809	38.0153	37.9688	34.16	20230125T052146	0.9
810	36.1642	37.8406	3.45	20230125T060611	2.4
811	38.0077	37.9302	40.76	20230125T060634	1.1
812	39.1626	38.3827	3.85	20230125T061555	0.6
814	37.1594	37.3619	1.22	20230125T070904	0.3
813	38.4152	37.5008	7.25	20230125T075500	0.9
816	36.1441	37.7775	12.41	20230125T080625	1.8
815	36.2919	37.7819	17.66	20230125T080631	2.2
817	38.3797	38.2577	1.18	20230125T085848	0.8
818	38.7464	38.4468	-0.54	20230125T091346	0.7
819	38.1739	38.343	-2.16	20230125T092042	0.6
820	35.9064	37.8247	-2.04	20230125T100020	1.2
821	38.4168	38.5675	24.51	20230125T115003	0.8
823	35.4734	36.8472	6.61	20230125T123820	2.9
822	37.1632	38.3294	30.39	20230125T123847	2.9
824	36.181	36.9974	34.16	20230125T123933	3.2
825	39.0959	38.397	1.82	20230125T141104	1.4
826	39.1104	38.4366	12.87	20230125T183018	1
827	39.0702	38.4008	0.14	20230125T192923	0.3
828	36.166	37.8454	8.01	20230125T204358	1.2
829	38.1928	38.1704	25.21	20230125T212655	0.2
830	37.51	37.1573	7.83	20230125T224043	1.3
831	38.6664	37.7407	10.33	20230125T224101	0.7
835	36.8568	37.2547	-1.8	20230125T232613	0.1
832	38.5899	38.1532	1.54	20230125T233856	2.1
833	36.8214	37.4729	1.36	20230125T233922	0.8
834	36.9167	37.0916	-1.32	20230125T235442	1.2
839	39.1825	38.1271	24.47	20230126T020709	0.4
836	39.1203	38.4375	13.2	20230126T022126	0.8
837	38.951	38.3259	11.29	20230126T022612	0.7
838	38.6244	38.2827	19.62	20230126T022933	-0.3
840	38.739	38.3616	3.95	20230126T033602	0.4
841	38.2703	37.7229	2.36	20230126T073553	0.6
846	36.2587	37.8937	3.77	20230126T081017	1.3
844	38.256	38.1247	18.36	20230126T082358	1.4
845	38.2728	38.1795	26.43	20230126T082556	0.2
842	36.4103	37.2161	7.79	20230126T084446	2.1
843	39.2154	37.254	-2.18	20230126T085638	1.5
848	37.1681	37.5643	5.33	20230126T090032	0.7
849	39.127	38.2268	2.68	20230126T090349	0.7
851	38.3131	38.0618	3.83	20230126T090839	0.9
852	37.1906	37.4087	7.34	20230126T093502	1.4
853	37.2293	37.1086	54.9	20230126T110516	2.1
855	37.2241	37.5092	24.43	20230126T125251	0.6
856	37.2067	37.4262	11.87	20230126T125325	0.2
854	37.1933	37.421	7.11	20230126T125820	0.5
867	37.1302	37.4327	3.79	20230126T130042	0.5
860	37.137	37.4219	4.75	20230126T130430	0.5
857	36.9775	37.4611	1.82	20230126T130922	0.1
861	37.163	37.46	20.5	20230126T131244	0.4
870	37.1883	37.5986	17.9	20230126T131802	0.5
859	38.3331	38.3872	-1.02	20230126T132040	1.3
858	37.1644	37.4638	22.6	20230126T132601	0.9
862	37.2104	37.4433	-1.17	20230126T133424	0.3
863	37.1965	37.4043	8.79	20230126T133738	0.5
864	37.1965	37.4146	13.02	20230126T133933	0.6
868	37.1684	37.5787	33.84	20230126T134240	0.2
869	37.1514	37.4378	7.51	20230126T134627	0.6
865	37.1988	37.4105	6.81	20230126T135156	0.4
871	37.1068	37.4134	-2.14	20230126T135411	0.4
866	37.1938	37.4043	9.31	20230126T135502	0.6
873	37.2256	37.334	13.56	20230126T140514	0.3
872	37.1762	37.3664	11.23	20230126T144717	0.3
874	37.2338	37.2766	15	20230126T183051	0.8
876	38.7158	38.2933	8.25	20230126T190935	0.7
875	39.0685	38.4027	0.02	20230126T193550	0.3
877	38.6923	38.325	9.61	20230126T202338	0.6
878	36.0744	37.4146	7.17	20230126T232148	1.4
879	36.1571	37.8383	1.12	20230126T234022	1.3
882	39.0827	38.5079	14.8	20230127T010001	1.1
883	36.8746	37.224	1.84	20230127T011741	0.6
881	37.6603	38.0104	11.31	20230127T014338	0.9
884	38.3986	38.2074	0.56	20230127T033236	0.2
885	36.8722	37.3915	11.99	20230127T065408	0.3
887	39.0334	38.007	14.58	20230127T083111	0.7
886	37.1229	37.1741	0.4	20230127T085216	0.9
888	38.8742	37.2434	0.6	20230127T085928	1.1
889	36.8737	37.5126	0.9	20230127T092513	0.6
890	38.3798	38.1951	28.85	20230127T092809	0.4
891	38.7275	38.3945	-0.32	20230127T105647	0.8
894	38.7154	38.3336	2.02	20230127T110013	0.7
892	39.1797	37.2686	3.41	20230127T113043	1.2
893	38.0952	38.2741	1.94	20230127T113910	1.2
895	39.1136	38.244	19.98	20230127T214458	0.2
896	36.9438	37.0459	65.95	20230127T220945	0.4
897	38.6756	37.5864	14.1	20230128T004129	0.7
898	39.0967	38.4045	1.4	20230128T010421	0.7
899	39.027	38.4117	-0.22	20230128T043424	1.4
900	37.051	38.4533	7.05	20230128T052350	1.1
901	39.1471	38.3951	3.85	20230128T060405	0.6
902	36.8371	37.3997	12.71	20230128T083355	0.4
903	36.2392	36.5626	0.2	20230128T093107	1.7
904	38.3604	38.3671	-2.16	20230128T094935	0.9
905	39.0979	38.3752	0.24	20230128T141224	0.3
906	39.0867	38.4006	6.97	20230128T181435	0.2
907	39.1109	38.4121	7.83	20230128T202356	0.7
908	39.0863	38.4021	1.58	20230128T203048	0.7
909	38.7081	38.2103	-0.1	20230128T221412	1.3
910	39.1185	38.4208	9.35	20230129T001844	0.9
911	39.1102	38.4059	1.12	20230129T001911	0.5
912	39.0447	38.4088	-1.94	20230129T002144	0.2
913	36.3347	37.3107	5.37	20230129T012745	0.5
914	39.2183	38.4239	17.62	20230129T014647	0.7
915	39.0432	38.4963	15.86	20230129T025131	0.1
916	37.0342	36.9901	7.63	20230129T030205	1.6
917	38.8297	37.6531	22.7	20230129T030231	0.7
919	38.2416	37.5278	-2.12	20230129T030237	1.6
918	39.1194	38.456	13.84	20230129T031817	1.5
920	39.0704	38.4044	0.74	20230129T032607	0.3
921	35.8722	37.1769	32.63	20230129T042249	1.2
922	39.1796	38.4099	12.67	20230129T042955	0.3
923	39.1396	38.4402	11.09	20230129T043828	0.2
924	37.4803	37.3117	3.62	20230129T055529	0.7
925	38.9802	38.5615	14.98	20230129T071423	0.5
927	38.1472	38.2603	5.79	20230129T083212	0.9
926	36.821	37.4103	5.57	20230129T083654	0.3
928	37.2259	37.5285	14.84	20230129T095647	0.5
930	39.1957	38.4366	10.65	20230129T100245	0.4
929	39.1919	38.4319	10.81	20230129T104327	1.1
931	38.591	38.3454	6.83	20230129T115317	0.6
932	38.7163	38.3893	1.17	20230129T125755	1.2
933	37.175	37.4637	8.07	20230129T140416	0.5
935	39.1179	38.4522	13.46	20230129T150348	1.2
936	39.3069	38.2085	18.74	20230129T151428	1
934	39.0633	37.5517	-1.88	20230129T153622	0.7
937	36.6185	36.7597	26.79	20230129T161256	3
939	36.845	37.2823	18.78	20230129T161325	3
942	39.0266	38.4045	-1.34	20230129T172406	0.2
941	36.4953	37.0534	24.95	20230129T172740	0.9
940	36.2929	37.3457	6.81	20230129T175316	1.5
943	36.7329	37.3075	23.26	20230129T184650	0.5
944	39.0845	38.4016	1.38	20230129T212205	0.5
945	38.9495	38.5922	12.97	20230129T213200	0.3
947	38.9642	37.7673	8.85	20230129T235614	1.4
946	37.3321	37.2204	16.06	20230129T235622	1.1
948	38.7864	37.5958	0.2	20230130T002057	0.5
949	36.9864	37.4664	1.82	20230130T011117	-0.2
951	37.0438	37.3874	10.59	20230130T032046	0.2
950	38.3734	37.6929	0.84	20230130T032922	0.6
952	39.1963	38.4566	13.64	20230130T041221	0.6
953	36.31	36.0799	-2.04	20230130T051644	1.6
954	39.1565	38.3859	3.81	20230130T052520	0.5
955	37.4444	37.7053	0.93	20230130T071519	1.4
956	38.3384	37.8138	34.44	20230130T071531	0.8
959	39.1382	37.4598	15.34	20230130T083417	1.3
958	36.8361	37.3901	11.95	20230130T083647	1.1
960	38.6968	38.4008	1.69	20230130T101632	1
961	39.1971	38.3243	12.97	20230130T123047	0.7
962	37.1978	37.4518	10.26	20230130T131851	0.5
963	39.2477	38.509	15.78	20230130T142559	0.6
964	39.1108	38.4178	10.49	20230130T150324	0.2
966	36.7761	37.2381	0.7	20230130T180903	0.1
965	38.8484	38.4973	-2.16	20230130T181652	0.5
967	38.5305	38.1682	-0.88	20230130T190851	-0.1
968	36.9784	37.4623	1.82	20230130T200426	0.1
969	39.1704	38.4302	16.5	20230130T201446	0.7
970	39.1145	38.4818	15.8	20230130T203821	0.4
971	36.8581	37.2768	1.84	20230130T210041	-0.1
972	36.9784	37.4617	1.82	20230131T002854	0.2
973	37.0318	37.5436	3.33	20230131T005051	0
977	39.0445	38.4416	13.52	20230131T011518	1.1
974	38.9684	38.5255	13.21	20230131T011624	1.3
978	39.0263	38.406	7.85	20230131T012002	0.6
975	39.0455	38.439	13.31	20230131T014335	1.3
979	39.0243	38.3852	2.68	20230131T015934	0.5
980	39.089	38.3841	11.59	20230131T032457	1.9
982	37.1636	37.3346	20.42	20230131T090449	0.7
983	38.7303	38.3881	1.18	20230131T095949	0.5
984	37.772	37.0726	15.34	20230131T100056	1.4
985	38.2578	38.3434	23.47	20230131T104601	1
986	37.3832	37.7555	0.28	20230131T212751	0.7
987	38.8534	38.424	3.83	20230131T222020	0.5
988	37.232	37.472	2.8	20230201T013338	0.2
989	38.6212	38.2604	15	20230201T024647	0.5
990	39.2764	38.3731	0.96	20230201T033851	0.9
991	39.1452	38.357	2.08	20230201T035234	0.1
992	38.6866	38.2617	10.18	20230201T070203	2.5
994	38.6793	38.2851	11.39	20230201T071321	0.9
995	38.6767	38.2759	10.05	20230201T074616	0.2
996	36.5932	37.3108	7.61	20230201T100134	0.6
997	36.8683	37.1692	3.77	20230201T100514	0.4
999	38.0819	38.2395	7.25	20230201T121239	1.1
998	36.2574	37.3185	13.22	20230201T121420	1.3
1000	39.2119	38.4125	5.79	20230201T142529	1.1
1002	38.6677	38.2645	3.63	20230201T182057	0.6
1001	36.9771	37.4632	1.88	20230201T185846	0.4
1003	38.2756	37.9183	8.31	20230201T203351	0.8
1005	39.1028	38.4094	5.79	20230202T001440	1.2
1004	38.8256	37.5648	-0.84	20230202T001530	0.9
1006	38.829	38.245	2.26	20230202T020655	1.2
1007	39.1931	38.4731	3.81	20230202T031228	1.4
1008	38.9875	38.5636	15.22	20230202T032804	0.9
1009	38.8278	38.2755	6.07	20230202T045309	1.5
1010	39.1277	37.2499	2.52	20230202T075459	1.2
1011	36.8793	37.5268	3.19	20230202T091900	0.8
1012	36.3098	37.2954	1.92	20230202T103652	1.2
1013	36.1838	37.8477	5.77	20230202T120234	1.8
1014	39.15	38.398	3.81	20230202T173216	0.4
1015	38.9811	38.599	3.97	20230202T231055	0.5
1016	38.5357	37.7454	1.2	20230203T010025	0.4
1017	38.6807	37.7833	2.8	20230203T010724	0.1
1018	38.4619	38.469	5.01	20230203T050026	1.3
1019	36.6265	36.8217	2.12	20230203T060644	0.8
1022	38.6698	38.2716	9.43	20230203T092634	0.2
1021	38.6692	38.2764	9.79	20230203T092754	0.7
1020	38.8017	37.9112	-2.08	20230203T094212	0.9
1024	36.3962	37.2079	7.19	20230203T110507	4.2
1023	37.0577	37.7605	17.74	20230203T110520	3.4
1032	39.1572	37.4878	7.17	20230203T110602	4.1
1026	36.4384	37.2153	5.03	20230203T111010	1.6
1031	36.7041	36.5619	7.81	20230203T111117	0.9
1025	36.4502	37.2408	3.79	20230203T111210	1.8
1029	36.4658	37.2258	6.71	20230203T111448	0.8
1028	36.4657	37.2795	1.38	20230203T113713	2
1030	36.6047	37.2877	-2.18	20230203T113843	1.5
1033	38.8087	38.5295	2.8	20230203T124240	0.5
1034	36.6563	37.0646	1.46	20230203T131903	1.2
1035	36.8326	37.4167	0.96	20230203T143158	0.4
1036	36.3672	37.4483	8.45	20230203T152533	0.6
1037	36.6836	37.069	-0.14	20230203T160200	0.9
1038	39.1014	38.3739	1.68	20230203T175301	0.4
1039	38.7085	38.3201	8.27	20230203T184100	0.3
1041	36.5037	37.2031	2.97	20230203T192359	0.7
1040	38.3382	37.8194	7.07	20230203T193203	1
1042	36.5362	37.2057	-1	20230203T202128	0.7
1043	36.3897	37.2491	2.99	20230203T220630	1.8
1047	38.9178	38.4165	-0.16	20230203T221445	0.8
1046	38.8234	38.278	7.83	20230203T224310	1.9
1044	36.8401	37.5983	23.69	20230203T224335	0.6
1048	37.6196	37.4934	12.93	20230203T224349	1.1
1049	36.5484	37.0839	6.37	20230203T230652	0.8
1051	38.7992	38.322	3.05	20230204T000838	0.7
1050	36.6834	38.11	53.05	20230204T001711	1.2
1054	36.6571	37.2433	16.58	20230204T021155	0.6
1052	38.8868	38.4123	8.27	20230204T021754	1
1053	38.8949	38.4219	12.65	20230204T021827	1.6
1056	38.7384	38.4186	13.66	20230204T060437	1.7
1055	37.1499	37.3334	19.12	20230204T062151	0.8
1060	36.9376	37.4279	3.81	20230204T081424	0.1
1058	36.3629	37.3911	3.81	20230204T082216	2.5
1057	36.8968	37.7638	42.48	20230204T082227	2.1
1059	36.3587	37.4012	11.53	20230204T082806	1.4
1061	39.0436	38.5404	16.5	20230204T092127	0.7
1062	36.3389	37.4414	2.84	20230204T112233	1.1
1063	39.0403	38.5107	17.22	20230204T121441	0.8
1064	37.0115	36.9304	3.81	20230204T152808	1.2
1065	36.9897	36.9243	3.82	20230204T165557	1.3
1066	36.8944	37.1376	11.03	20230204T170011	0.7
1067	36.6832	37.0765	-0.6	20230204T172253	0.6
1068	36.4379	37.2138	11.01	20230204T184734	1
1069	38.3792	38.236	29.75	20230204T184901	0.7
1070	38.7902	37.5635	5.25	20230204T191121	0.9
1071	36.7188	37.2557	15.62	20230204T202542	0.4
1072	38.7933	38.3201	7.55	20230205T000056	0.7
1073	38.6466	38.3824	-2.16	20230205T023317	0.5
1075	38.9397	38.6498	7.93	20230205T031528	0.4
1074	39.0941	38.5046	1.58	20230205T031837	1.8
1076	36.0115	37.411	0.06	20230205T041651	1.5
1077	36.0098	37.4248	-1.22	20230205T042604	1.5
1078	36.3706	37.402	9.79	20230205T055624	1.3
1079	36.4586	37.1223	30.83	20230205T060733	1.3
1081	38.6624	38.3864	3.55	20230205T063034	1.2
1080	38.9826	37.5613	4.37	20230205T065748	0.8
1082	38.7069	38.2924	7.69	20230205T074445	1.1
1083	36.4714	37.1923	7.95	20230205T102845	1.4
1084	38.6261	38.4229	3.33	20230205T121425	1.5
1085	38.6298	38.2211	7.57	20230205T121448	1.7
1086	38.6836	38.3208	10.79	20230205T123717	1
1087	36.1158	37.3188	23.99	20230205T125210	1
1088	38.5633	38.3548	0.48	20230205T130325	1.4
1089	38.9248	38.3386	6.65	20230205T142551	1.2
1090	38.6328	37.6174	5.85	20230205T165151	1.2
1091	38.8349	38.3628	10.17	20230205T192154	1
1095	39.3317	38.474	14.26	20230205T210802	1.5
1092	38.3883	37.7116	0.2	20230205T213436	1.2
1093	38.713	38.32	8.71	20230205T214938	1.5
1094	38.6946	38.2569	2.56	20230205T215054	0.9
1096	39.0676	38.4015	1.22	20230205T224920	0.5
